# Supplementary material for: A Quantitative System for Discriminating Induced Pluripotent Stem Cells, Embryonic Stem Cells and Somatic Cells
Source: PLoS One. 2013 Feb 13;8(2):e56095. doi: 10.1371/journal.pone.0056095 (PMC3572019; doi:10.1371/journal.pone.0056095)
Supplement: Table S1 — Microarray info. All data were downloaded and the detail were shown below. (XLSX) [file pone.0056095.s001.xlsx]

## Sheet: Sheet1
Table S1 Microarrays used in this study
GEO number	platform	SCs	iPSCs	ESCs		Species	Type	Reference
GSE37066	GPL13534,Illumina 450K	9	5	3		Homo sapiens	Genomic methylation	PMID: 23032973
GSE40699	GPL13534	55		2		Homo sapiens	Genomic methylation	ENCODE epigenomic data. ID: 63443
GSE40909	GPL13534	17	3	3		Homo sapiens	Genomic methylation	No available yet in GEO
GSE31848	GPL13534	81	32	27		Homo sapiens	Genomic methylation	PMID: 22560082
GSE40700	GPL8490,Illumina 27k	53		1		Homo sapiens	Genomic methylation	ENCODE epigenomic data. ID: 63443
GSE30653	GPL8490	93	41	123		Homo sapiens	Genomic methylation	PMID: 22560082
GSE36637	GPL8490	6				Homo sapiens	Genomic methylation	No available yet in GEO
GSE26519	GPL8490			5		Homo sapiens	Genomic methylation	PMID: 22025769
GSE29872	GPL8490	27		2		Homo sapiens	Genomic methylation	PMID: 20841480
GSE25047	GPL8490	5		3		Homo sapiens	Genomic methylation	PMID: 21505074
GSE24676	GPL8490	4	32	4	total	Homo sapiens	Genomic methylation	PMID: 21637780
	subtotal	350	113	173	636
	%	0.550314	0.177673	0.272013
