# Supplementary material for: A Quantitative System for Discriminating Induced Pluripotent Stem Cells, Embryonic Stem Cells and Somatic Cells
Source: PLoS One. 2013 Feb 13;8(2):e56095. doi: 10.1371/journal.pone.0056095 (PMC3572019; doi:10.1371/journal.pone.0056095)
Supplement: Table S2 — Biomarkers for SCs and PCs. These biomarkers were selected by score from all filtered array as described in materials and methods. (XLS) [file pone.0056095.s002.xls]

## Sheet: pca1.PCvsESIPS.AveExpr0.5.txt
Table S2 biomarkers discriminating SCs from PCs (ESCs and iPSCs)
ID	Chr	MapInfo	Symbol	Ranking
cg03273615	X	106249029	FLJ11016	0.857614
cg18201077	2	6935238	RSAD2	0.856998
cg20217872	12	76748611	NAV3	0.855689
cg25193278	6	26548763	BTN3A3	0.85371
cg01337047	18	27151111	DSG1	0.852739
cg11009736	2	119416152	MARCO	0.851904
cg05360220	1	2486381	TNFRSF14	0.848173
cg02332073	7	130022959	TSGA13	0.846711
cg04000821	19	59705878	LAIR2	0.84634
cg03791917	X	100527943	BTK	0.845647
cg16205058	14	19994209	OSGEP	0.843991
cg20015689	20	43268604	SEMG1	0.84339
cg07326586	6	29636098	UBD	0.843325
cg10189763	4	71372315	MUC7	0.842514
cg17339202	1	32933487	SYNC1	0.841994
cg25599242	11	63060913	RARRES3	0.841063
cg08872493	1	23394004	HTR1D	0.840281
cg06117855	3	45042792	CLEC3B	0.839269
cg15177917	19	12941409	DAND5	0.839193
cg17309462	20	12938495	C20orf38	0.838518
cg08214029	17	31415591	CCL18	0.837557
cg12167564	1	234113657	LYST	0.837062
cg04121771	3	150674314	TM4SF4	0.837037
cg17749456	19	60484508	HSPBP1	0.836967
cg27104271	11	74539775	SLCO2B1	0.835547
cg19762747	19	53016901	CRX	0.835261
cg14409083	12	13240991	EMP1	0.83509
cg09244244	5	94917663	KIAA0372	0.834864
cg10848367	11	61765641	SCGB1D2	0.834765
cg07408456	19	15451532	PGLYRP2	0.834292
cg07239938	19	803813	ELA2	0.834276
cg04988978	17	53714577	MPO	0.833426
cg27382389	2	233112578	CHRNG	0.833045
cg03938043	1	210274474	DTL	0.832625
cg04515567	8	145672376	FOXH1	0.832475
cg08587864	1	170680235	PIGC	0.832312
cg24471894	9	2828508	KIAA0020	0.831771
cg10467098	11	65444468	Bles03	0.831053
cg13802966	11	104411044	CASP1	0.830968
cg23539753	2	230988942	SP100	0.830843
cg23889010	20	43316404	SLPI	0.830835
cg10994126	1	174699121	PAPPA2	0.830197
cg13406950	1	89303252	GBP1	0.829766
cg04365980	16	76614237	CLEC3A	0.829112
cg19921353	6	33151552	HLA-DPB1	0.828952
cg21096915	10	42291215	MGC16291	0.828502
cg00520708	5	134209165	FLJ37562	0.828298
cg08044694	19	15252927	BRD4	0.828281
cg15195412	16	55964456	CX3CL1	0.827593
cg20870559	12	111900901	OAS2	0.826262
cg13547237	11	65444453	Bles03	0.8261
cg17471102	19	5802255	FUT3	0.825982
cg15633390	4	100070234	EIF4E	0.825717
cg18704047	5	59819425	PART1	0.825532
cg00622552	15	73803390	ODF3L1	0.825371
cg02626929	16	2951662	PAQR4	0.824926
cg19238840	16	20246676	GP2	0.824864
cg16983159	5	138842625	LOC340061	0.824738
cg26233209	5	115206663	ATG12	0.824578
cg25425074	17	39574438	C17orf53	0.824557
cg18769818	11	72110707	CENTD2	0.824233
cg05149586	12	112344252	SDSL	0.824034
cg22421766	1	1207521	SCNN1D	0.822778
cg02533173	19	15252124	BRD4	0.822434
cg16521028	12	74160681	GLIPR1	0.820644
cg06353720	10	91077538	IFIT3	0.820526
cg01556075	19	7647454	MCEMP1	0.819651
cg09179845	5	40945289	C7	0.819646
cg22580512	12	123568427	NCOR2	0.819134
cg21930712	19	56452928	FLJ40235	0.819016
cg05886367	5	180399839	BTNL9	0.818892
cg22081096	17	64649548	ABCA6	0.818737
cg06352750	2	192420171	SDPR	0.818587
cg08116137	2	73724161	NAT8	0.818464
cg12376406	14	20306146	FAM12B	0.818391
cg02149446	19	52504359	C5AR1	0.818252
cg25538571	8	49665263	FLJ46365	0.818008
cg02250787	13	46368990	HTR2A	0.818003
cg06118312	5	54434312	GZMA	0.817551
cg12966875	20	43317160	SLPI	0.817527
cg17980508	1	78858301	IFI44L	0.817177
cg02973416	11	786069	SLC25A22	0.816302
cg19856444	10	18281122	SLC39A12	0.816228
cg23547429	11	56951601	SLC43A3	0.816107
cg06226384	17	62303813	CACNG5	0.815894
cg26394940	22	44828125	FLJ10945	0.815375
cg23018448	19	10672855	QTRT1	0.815233
cg19695867	1	109386913	WDR47	0.815126
cg19937039	14	93829520	SERPINA10	0.815052
cg07376029	4	72869856	GC	0.814841
cg02829654	1	234113562	LYST	0.81474
cg11668844	13	112703623	MCF2L	0.814567
cg20938359	12	192511	SLC6A12	0.814094
cg08833432	20	60153219	PSMA7	0.814059
cg02334775	15	86983680	ISG20	0.813947
cg03623878	13	112703561	MCF2L	0.813801
cg10752753	5	34020687	SLC45A2	0.813751
cg13083810	6	31247135	POU5F1	0.813657
cg03954858	22	38734903	FAM83F	0.813299
cg21271753	22	35829397	TMPRSS6	0.812992
cg01870826	7	5078401	LOC389458	0.812746
cg23637791	15	73803317	ODF3L1	0.812696
cg07705835	3	9934128	IL17RC	0.812678
cg13055001	11	66926389	PPP1CA	0.812331
cg26848126	X	77469569	CYSLTR1	0.8122
cg18611245	20	61808679	ZGPAT	0.811728
cg03167883	8	49665520	FLJ46365	0.811707
cg02880176	17	17050542	LOC201164	0.811565
cg09511421	4	116254320	NDST4	0.811245
cg12360736	3	153468559	MBNL1	0.808956
cg05256043	13	93929952	DCT	0.80887
cg26312920	7	31346915	NEUROD6	0.808844
cg06150803	13	23042257	TNFRSF19	0.808801
cg01796223	7	129720250	CPA4	0.80851
cg20908204	19	50977274	DMPK	0.808053
cg23665603	22	29122674	SEC14L2	0.807843
cg01636591	17	29670269	CCL8	0.807778
cg20797216	19	8118234	FBN3	0.807534
cg24433189	16	1068690	SSTR5	0.807344
cg21960882	16	32171905	TP53TG3	0.807249
cg10970251	11	786421	SLC25A22	0.807042
cg00335286	18	13906355	MC2R	0.806544
cg15210427	20	23496991	CST9L	0.805725
cg02192520	12	54400422	RDH5	0.805645
cg10447080	6	76259945	FILIP1	0.804588
cg05654164	1	85498480	C1orf52	0.803657
cg23090824	6	136214778	PDE7B	0.801979
cg01472101	17	6924715	CLEC10A	0.801645
cg10708793	17	37518152	LGP2	0.801616
cg10148280	3	150329440	HPS3	0.801154
cg21832243	21	37366093	TTC3	0.801035
cg04164824	19	56320008	SIGLEC9	0.800597
cg06415153	12	122085429	PITPNM2	0.800301
cg00145118	5	141374115	GNPDA1	0.800138
cg20542190	19	59542431	LILRA4	0.799745
cg18552413	1	157441234	DARC	0.799541
cg20974196	19	810983	CFD	0.798947
cg05724065	7	56128022	PHKG1	0.798665
cg10275770	17	59437937	ICAM2	0.79842
cg10052840	19	4509119	SEMA6B	0.798275
cg21602160	17	38256798	AOC3	0.797874
cg11393848	1	22841927	C1QC	0.79783
cg14511156	19	59295936	OSCAR	0.797677
cg15425811	22	29648181	FLJ35801	0.797001
cg09152089	1	24342151	IL22RA1	0.79647
cg05699806	X	2994985	ARSF	0.796453
cg15538427	11	62213590	LOC221091	0.796035
cg27635271	15	73728631	SH3PX3	0.79586
cg12387247	19	7672974	FCER2	0.795752
cg11119596	3	112743700	CD96	0.79545
cg13590277	5	149999689	SYNPO	0.795404
cg16005443	19	59418951	LILRB3	0.794933
cg08578023	1	149004797	CTSS	0.794522
cg14163776	3	196645869	CENTB2	0.794184
cg17966192	2	108360548	SULT1C2	0.794033
cg19385139	13	109756362	COL4A2	0.793515
cg24940601	2	223625196	KCNE4	0.793013
cg19046959	1	36338443	COL8A2	0.792788
cg06836849	12	99275182	SLC17A8	0.792756
cg13044277	15	74091601	NRG4	0.792704
cg13300756	19	56919850	HAS1	0.792566
cg08290628	15	66723605	CORO2B	0.792546
cg13269407	22	44828771	FLJ10945	0.792127
cg02002676	22	37708386	APOBEC3B	0.791454
cg22909609	13	100903441	ITGBL1	0.791424
cg15612436	22	42229231	MPPED1	0.790653
cg04336379	7	5078195	LOC389458	0.790339
cg15784615	12	6364028	LTBR	0.789929
cg10423860	20	23808781	CST5	0.789065
cg07256847	6	167717965	TCP10	0.788896
cg25374813	5	138747273	SLC23A1	0.788654
cg18946226	13	108046504	MYR8	0.788619
cg11808544	7	55724354	FKBP9L	0.788562
cg23596123	5	140510406	PCDHB6	0.7881
cg21960110	16	142482	HBZ	0.787698
cg00333528	6	89984204	GABRR1	0.787689
cg18236734	3	185300625	HTR3E	0.787542
cg27582235	19	8548301	MYO1F	0.787448
cg13705284	3	58498353	ACOX2	0.786833
cg08431931	22	40724605	MGC26816	0.786592
cg01305421	12	101398416	IGF1	0.786141
cg26233914	16	31274037	ITGAX	0.786113
cg24986868	2	159020845	PKP4	0.785868
cg00714377	20	34708129	SLA2	0.785807
cg16399745	12	6474300	CNAP1	0.78571
cg09158314	13	107720151	TNFSF13B	0.78571
cg12914657	7	150044613	GIMAP1	0.785541
cg06638451	3	58538309	FAM107A	0.785396
cg22444610	2	201083332	KCTD18	0.784602
cg03547924	20	33489341	GDF5	0.784507
cg08446111	16	46836929	ABCC11	0.783959
cg04743650	1	100957658	VCAM1	0.783218
cg19404979	19	53189843	ELSPBP1	0.783063
cg01110312	12	122682873	GTF2H3	0.782508
cg27188703	12	48583848	FAIM2	0.782288
cg00031162	17	7394101	TNFSF12-TNFSF13	0.782271
cg09626634	13	98758370	EBI2	0.781749
cg14861570	17	50854953	MMD	0.780811
