# Supplementary material for: A Quantitative System for Discriminating Induced Pluripotent Stem Cells, Embryonic Stem Cells and Somatic Cells
Source: PLoS One. 2013 Feb 13;8(2):e56095. doi: 10.1371/journal.pone.0056095 (PMC3572019; doi:10.1371/journal.pone.0056095)
Supplement: Table S3 — Biomarkers for ESCs and iPSCs. Please refer to Table S2. (XLS) [file pone.0056095.s003.xls]

## Sheet: markers.ESvsIPS.basedonPCA2AveE
Table S3 autosomal biomarkers for discriminating ESCs from iPSCs
ID	Chr	MapInfo	Symbol	pc2.Ranking
cg09527362	6	74218863	C6orf150	0.891412
cg22736354	6	18230698	NHLRC1	0.88084
cg19005368	11	32808526	PRRG4	0.877542
cg13628514	12	108755822	TRPV4	0.872649
cg08946332	17	6840612	ALOX12	0.871802
cg03699904	3	172228723	SLC2A2	0.871177
cg20019546	7	37922349	SFRP4	0.870126
cg00463577	6	74218632	C6orf150	0.868448
cg00815605	14	73105635	ACOT2	0.868257
cg21233722	5	168997238	DOCK2	0.867968
cg02799466	2	229844655	FLJ20701	0.867739
cg06637774	11	72653350	P2RY6	0.866838
cg12324144	3	171014357	LRRC34	0.863106
cg17838516	11	92343184	MTNR1B	0.862174
cg15309006	16	23673617	LOC63928	0.861898
cg26780333	14	73128725	ACOT4	0.861669
cg08047457	3	50353417	RASSF1	0.860886
cg09503974	3	159932354	RARRES1	0.86086
cg20835282	3	49289458	C3orf62	0.859643
cg17129388	17	44926985	NGFR	0.859509
cg18881501	17	21127969	MAP2K3	0.859452
cg18691434	7	99613361	GPC2	0.856898
cg11935638	3	186454839	EHHADH	0.856197
cg21057046	1	19842791	NBL1	0.855679
cg20395892	12	64869047	IRAK3	0.854896
cg13828047	15	72969183	MPI	0.853304
cg15160445	20	56860144	GNAS	0.851447
cg20346726	11	101423613	MGC13040	0.848858
cg04347447	3	50516471	CACNA2D2	0.84735
cg23152772	9	132803453	FIBCD1	0.847185
cg20506783	10	49483418	ARHGAP22	0.846257
cg22524514	11	65536252	CST6	0.846149
cg10149836	17	26743438	RAB11FIP4	0.846133
cg27380758	8	22464516	SORBS3	0.845757
cg17802847	2	201689155	CFLAR	0.845309
cg17301902	9	79453039	GNA14	0.844888
cg06958829	17	45901117	CHAD	0.844844
cg24673765	19	40939709	HSPB6	0.84438
cg13666340	9	4656266	C9orf68	0.844278
cg00328227	1	109005848	C1orf59	0.843791
cg09328024	1	204874797	DYRK3	0.843582
cg22359217	5	41961529	FBXO4	0.842931
cg27020690	3	170965052	TERC	0.841829
cg00350296	11	65841417	CD248	0.841514
cg08586737	7	127013185	GCC1	0.841345
cg09260830	9	79453407	GNA14	0.841224
cg14688272	17	78267247	FN3KRP	0.840864
cg19535609	12	121253711	B3GNT4	0.840172
cg24251035	7	138371605	MGC14289	0.839894
cg11108890	2	85664982	VAMP5	0.838759
cg17527798	3	46481408	LTF	0.838642
cg21047206	1	143787578	PDE4DIP	0.837632
cg03278643	4	5761668	EVC2	0.837299
cg23651356	6	153494647	RGS17	0.837277
cg21762589	10	133646466	BNIP3	0.83672
cg09413557	1	151775337	S100A6	0.836256
cg03475172	10	11694183	USP6NL	0.835684
cg05063104	12	100127460	SLC5A8	0.835506
cg13813391	16	65170908	CMTM2	0.835008
cg12336540	1	165865617	RCSD1	0.834765
cg15261665	3	46481378	LTF	0.833884
cg27379587	15	83002915	NMB	0.833502
cg01683883	16	65170554	CMTM2	0.832575
cg06324048	20	56860498	GNAS	0.831836
cg10613381	22	23220330	UPB1	0.830938
cg16612562	22	28042045	RRP22	0.830647
cg02324920	10	105243142	NEURL	0.830392
cg05067286	11	129191575	TMEM45B	0.830143
cg15489294	5	115325752	FLJ90650	0.829514
cg16393207	11	74915387	GDPD5	0.829376
cg12894984	17	35077157	PNMT	0.827545
cg20774846	8	105548596	DPYS	0.825606
cg17641252	14	66948288	PLEK2	0.825517
cg26955850	20	3000345	OXT	0.825236
cg10039928	8	98950036	MATN2	0.82516
cg24697184	1	55039166	TTC22	0.82509
cg16500334	21	45062962	SUMO3	0.824963
cg15988792	20	24987314	ACSS1	0.823674
cg12078929	22	41226632	SERHL	0.82319
cg00419564	1	151775484	S100A6	0.823155
cg16639185	1	204852801	LGTN	0.822788
cg04457481	20	56860230	GNAS	0.82264
cg15945754	6	119080388	C6orf204	0.82215
cg22234962	1	153557921	C1orf104	0.821765
cg18182399	2	219991419	DES	0.821176
cg26952662	8	104452675	CTHRC1	0.820852
cg07758904	9	114692645	TSCOT	0.820601
cg07163603	6	30018030	HLA-A	0.820416
cg25055477	6	34468894	NUDT3	0.820174
cg00911351	5	140747439	PCDHGB4	0.820167
cg14882700	4	4279472	OTOP1	0.818929
cg06759890	5	77842294	LHFPL2	0.818613
cg24122922	20	24397392	C20orf39	0.817827
cg08719486	9	89301921	DAPK1	0.817782
cg20322977	10	94811075	CYP26C1	0.817255
cg15044041	3	114643003	WDR52	0.81639
cg12513481	17	43862829	SCAP1	0.815434
cg14093936	15	72513667	SEMA7A	0.815006
cg10141715	12	100127584	SLC5A8	0.814896
cg21542793	2	96145618	ADRA2B	0.814783
cg23696886	8	22493138	PDLIM2	0.814087
cg07251857	15	83161221	ALPK3	0.813857
cg25465406	17	7846823	GUCY2D	0.812833
cg15824056	6	158322249	SYNJ2	0.811969
cg03354772	10	134606493	C10orf93	0.811945
cg12135976	12	100128278	SLC5A8	0.811408
cg03202897	6	3794687	FAM50B	0.810679
cg26189983	1	12150287	TNFRSF1B	0.810645
cg22088594	13	36532133	FAM48A	0.810338
cg03240509	12	4788430	KCNA6	0.809951
cg10107725	2	160469802	LY75	0.809906
cg16263182	16	163399	HBA2	0.809016
cg07758574	3	49289374	C3orf62	0.808631
cg12564962	21	37299808	DSCR6	0.807602
cg03667047	13	32487962	KL	0.807506
cg25681177	19	40716153	GAPDHS	0.806972
cg08999352	9	129587031	CDK9	0.80691
cg17586860	20	22963906	SSTR4	0.806642
cg08418111	11	18390321	LDHC	0.806578
cg12640109	11	61861296	ASRGL1	0.806566
cg12716838	3	162305949	B3GALT3	0.806427
cg08961832	11	269185	NALP6	0.806397
cg25651505	2	85665534	VAMP5	0.805834
cg03264209	16	3871886	CREBBP	0.805078
cg19166347	7	37922123	SFRP4	0.804455
cg11277126	20	33144606	TRPC4AP	0.804323
cg21017752	10	93383183	PPP1R3C	0.804031
cg26764244	1	68072099	GNG12	0.803212
cg10329418	7	94864117	PON3	0.803146
cg24110063	16	31347253	COX6A2	0.803071
cg27094076	7	50103087	ZPBP	0.802184
cg24417499	1	33124240	HPCA	0.801574
cg22463915	20	61601704	EEF1A2	0.801566
cg14380517	21	17907632	BTG3	0.800602
cg15125472	19	40939917	HSPB6	0.800152
cg05897048	11	63138719	HRASLS3	0.799927
cg15747595	8	98359056	TSPYL5	0.799398
cg08935301	3	8518732	LMCD1	0.798432
cg03855656	22	41226049	SERHL	0.798313
cg05517711	9	129702272	ST6GALNAC6	0.798168
cg07038400	3	137166853	PPP2R3A	0.798006
cg24768561	2	236066539	CENTG2	0.797952
cg13337662	13	24153297	ATP12A	0.797854
cg20141916	14	66948726	PLEK2	0.79686
cg08427977	10	49993838	C10orf72	0.796624
cg11155265	1	23684032	DDEFL1	0.796385
cg25195673	2	69468449	GFPT1	0.79638
cg26404725	10	94809792	CYP26C1	0.79623
cg16005224	12	100127305	SLC5A8	0.79611
cg17347634	8	65874470	CYP7B1	0.795996
cg05010967	6	44418618	SPATS1	0.795286
cg21281799	12	66327589	DYRK2	0.794726
cg02854288	3	61211951	FHIT	0.794251
cg17518825	2	46376965	EPAS1	0.794138
cg12158019	1	40009903	OXCT2	0.793462
cg17558126	1	204746873	RASSF5	0.793263
cg08460435	1	109005133	C1orf59	0.793062
cg24750391	7	94864147	PON3	0.792995
cg25375764	6	24602644	ALDH5A1	0.792868
cg08301503	6	33669166	FLJ43752	0.791747
cg17780098	1	199742934	CSRP1	0.79132
cg01092561	8	9046091	PPP1R3B	0.790528
cg22601917	1	9216861	H6PD	0.790468
cg21608489	19	47328977	POU2F2	0.790443
cg19728223	11	2769697	KCNQ1	0.790439
cg15747933	2	151854724	NMI	0.790342
cg03251655	17	30783625	FLJ10260	0.79024
cg08359956	7	150129138	LR8	0.789793
cg04378886	19	54723207	RCN3	0.789634
cg27183007	7	50103521	ZPBP	0.789607
cg06542614	10	97041245	PDLIM1	0.789261
cg18273501	10	105202046	FAM26B	0.78895
cg10647513	16	167203	HBA1	0.78893
cg14165663	17	71581864	GALR2	0.788505
cg10019507	20	22964315	SSTR4	0.788144
cg13066963	1	6407904	ESPN	0.787975
cg01892689	8	97726248	PGCP	0.787726
cg11377136	22	45037624	PKDREJ	0.787651
cg05164634	12	47652805	WNT10B	0.787551
cg04622802	11	26972448	LOC387758	0.787507
cg16833551	20	56860632	GNAS	0.786737
cg17901463	1	110031996	GSTM1	0.786461
cg12991365	3	53855893	CHDH	0.786132
cg12757143	9	139593525	C9orf112	0.786039
cg17682828	19	40324607	FXYD7	0.786002
cg25006823	14	67052209	FLJ33387	0.78571
cg05698069	8	22492191	PDLIM2	0.785626
cg12288726	7	127015093	ARF5	0.785389
cg01888601	11	47692758	AGBL2	0.784989
cg25417405	15	48261421	SLC27A2	0.784867
cg22970435	6	44418206	SPATS1	0.784774
cg16379513	1	32599737	TSSK3	0.784445
cg23006204	9	129740687	DPM2	0.784181
cg10999429	12	50587240	ACVRL1	0.783758
cg10249734	17	77885368	SECTM1	0.783147
cg21134096	7	150848816	RHEB	0.783136
cg16158681	16	55180610	MT3	0.782928
cg04329454	6	33669077	FLJ43752	0.782638
cg21468416	9	126059735	NEK6	0.782401
cg06594008	22	39363583	MKL1	0.782316
cg03998173	7	150848513	RHEB	0.782229
cg01520924	14	64075923	HSPA2	0.781412
