# Supplementary material for: A Quantitative System for Discriminating Induced Pluripotent Stem Cells, Embryonic Stem Cells and Somatic Cells
Source: PLoS One. 2013 Feb 13;8(2):e56095. doi: 10.1371/journal.pone.0056095 (PMC3572019; doi:10.1371/journal.pone.0056095)
Supplement: Table S4 — ChrX biomarkers for ESCs and iPSCs. Please refer to Table S2. (XLS) [file pone.0056095.s004.xls]

## Sheet: Table S3.chrX biomarkers for ES
Table S4 x-chromosomal markers for discriminating ESCs from iPSCs
ID	Chr	MapInfo	Symbol	Ranking
cg23926715	X	64113003	KIAA1166	0.924475
cg26955512	X	71709270	HDAC8	0.923613
cg14854487	X	119487126	LAMP2	0.921532
cg04037732	X	70281500	NLGN3	0.920284
cg27271368	X	66681136	AR	0.919949
cg11653864	X	47394828	ELK1	0.918121
cg23050981	X	152794653	L1CAM	0.917399
cg17206029	X	69426419	KIF4A	0.917139
cg07876586	X	118254384	PGRMC1	0.916993
cg03992069	X	70391508	ZMYM3	0.916605
cg13839778	X	47363992	SYN1	0.916051
cg12589433	X	66682703	AR	0.91504
cg00690049	X	54850969	MAGED2	0.912685
cg01140782	X	152517607	FAM58A	0.912562
cg07428182	X	153340120	PLXNA3	0.912201
cg14541939	X	118889941	NDUFA1	0.910843
cg03595428	X	153952468	MTCP1	0.910694
cg26738912	X	51828986	MAGED4	0.910135
cg04344997	X	153260323	EMD	0.909969
cg21693321	X	70255056	MED12	0.909922
cg11291009	X	62891792	ARHGEF9	0.909562
cg20825323	X	69269772	IGBP1	0.909536
cg02205962	X	152643001	BCAP31	0.909105
cg11371160	X	153367809	UBL4A	0.908426
cg05019001	X	66683059	AR	0.908003
cg16256230	X	69426796	KIF4A	0.907969
cg24341236	X	153953047	MTCP1	0.907673
cg00128197	X	53478180	HADH2	0.907042
cg24779040	X	53128332	TSPYL2	0.906678
cg12219915	X	153325488	FAM50A	0.906605
cg01887353	X	47227424	ZNF41	0.906358
cg19421044	X	153293500	DNASE1L1	0.90635
cg06489418	X	48219666	FTSJ1	0.906193
cg09176853	X	70232770	MLLT7	0.906147
cg09229960	X	153261050	EMD	0.906054
cg18507125	X	100532762	RPL36A	0.905638
cg25226891	X	70390897	ZMYM3	0.905572
cg18289259	X	100490721	TIMM8A	0.90533
cg18233735	X	152748915	PDZD4	0.904614
cg06659128	X	154495729	TMLHE	0.904424
cg25813820	X	153686792	MPP1	0.904186
cg19407266	X	63341847	FLJ39827	0.903962
cg04241572	X	53477938	HADH2	0.903859
cg20832009	X	67784443	STARD8	0.903804
cg11049305	X	64113476	KIAA1166	0.902561
cg06942445	X	54964098	TRO	0.902402
cg16679837	X	66680725	AR	0.902176
cg00145348	X	55043587	APEX2	0.902077
cg21966410	X	66682607	AR	0.90178
cg26606552	X	48979381	CCDC22	0.900879
cg18780751	X	153429195	G6PD	0.900652
cg11272332	X	74659535	ZDHHC15	0.900481
cg22983460	X	48439846	SUV39H1	0.900384
cg09920632	X	54087466	PHF8	0.900228
cg04702045	X	67570323	OPHN1	0.899596
cg12707233	X	54401689	WNK3	0.899215
cg10530733	X	53095356	GPR173	0.898949
cg18742441	X	153310416	ATP6AP1	0.898574
cg07242375	X	48929500	LMO6	0.898484
cg01257202	X	153645024	DKC1	0.897455
cg11233153	X	153371885	SLC10A3	0.897095
cg03164831	X	79952117	BRWD3	0.896953
cg14892037	X	70204751	SNX12	0.8967
cg07137581	X	63342501	FLJ39827	0.896521
cg00029931	X	100532397	RPL36A	0.896388
cg26246138	X	18282533	SCML2	0.896171
cg23698956	X	153398109	FAM3A	0.895752
cg06162422	X	100549707	GLA	0.895269
cg08076508	X	54086901	PHF8	0.894993
cg08300622	X	18282884	SCML2	0.894652
cg00359973	X	53466625	RIBC1	0.894611
cg21509846	X	102206024	BEX1	0.894578
cg16204757	X	64804464	MSN	0.894504
cg10818284	X	48943549	SYP	0.894004
cg25714610	X	153397410	FAM3A	0.893851
cg22601215	X	51503585	GSPT2	0.893833
cg07780118	X	66683231	AR	0.893092
cg21697779	X	153908728	FUNDC2	0.893015
cg16227775	X	74292976	ABCB7	0.892972
cg01910452	X	152642618	BCAP31	0.892902
cg26116400	X	153908141	FUNDC2	0.892082
cg14743649	X	100240009	FSHPRH1	0.891881
cg12536534	X	153428057	G6PD	0.89126
cg01086868	X	66681256	AR	0.891216
cg25410279	X	153360711	DXS9879E	0.890943
cg21860846	X	47395451	ELK1	0.890643
cg12687215	X	153326092	FAM50A	0.890428
cg05786601	X	66680851	AR	0.889703
cg20504202	X	54483777	RP1-112K5.2	0.888958
cg27271445	X	152713344	IDH3G	0.888755
cg05511752	X	70255381	MED12	0.887861
cg10455133	X	47305452	ARAF	0.887315
cg21030483	X	148521485	FAM11A	0.887261
cg08785133	X	48252137	PORCN	0.886661
cg03936963	X	53003738	TMEM29	0.886592
cg20540913	X	68752833	EDA	0.886374
cg10401803	X	70502904	TAF1	0.88618
cg21142188	X	77052950	ATP7A	0.886122
cg13370916	X	67784128	STARD8	0.885839
cg11664825	X	100070999	XKRX	0.885578
cg17889912	X	53127895	TSPYL2	0.885453
cg02165720	X	46888995	NDUFB11	0.884949
cg15480941	X	48661069	PIM2	0.884592
cg04944936	X	54226319	CXorf17	0.884486
cg14368286	X	48818897	PRAF2	0.883887
cg05592527	X	100759644	ARMCX6	0.883826
cg17001703	X	64671588	LAS1L	0.8835
cg07374632	X	48578609	PCSK1N	0.882694
cg25053301	X	48341494	WDR13	0.882636
cg23936476	X	102205776	BEX1	0.882383
cg21533271	X	153339383	PLXNA3	0.882382
cg12324831	X	154097664	VBP1	0.882068
cg06277838	X	73558095	SLC16A2	0.882012
cg27198071	X	133994276	CXX1	0.881344
cg00547789	X	154146944	RAB39B	0.881055
cg00618396	X	154097745	VBP1	0.880663
cg06944050	X	117993096	LONRF3	0.880549
cg14625604	X	118592653	UBE2A	0.880419
cg02148711	X	76928215	ATRX	0.880161
cg06900776	X	100764763	ARMCX3	0.879669
cg26822601	X	54573558	GNL3L	0.879438
cg16429439	X	77037622	DKFZp564K142	0.879057
cg08496601	X	48265364	EBP	0.879012
cg21934269	X	118809040	RPL39	0.877707
cg26907889	X	70420783	NONO	0.877675
cg09923855	X	135407132	HTATSF1	0.877564
cg22617367	X	118624642	NKRF	0.877378
cg23709838	X	48653827	SLC35A2	0.877168
cg19062189	X	101658281	TMSL8	0.876777
cg26150490	X	47748539	LOC389852	0.876684
cg20051589	X	69581207	DLG3	0.876568
cg11609760	X	54539088	FGD1	0.876429
cg18923230	X	153279607	RPL10	0.875263
cg02004156	X	48787713	TFE3	0.87436
cg20622056	X	70067859	SLC7A3	0.874085
cg18307604	X	119487249	LAMP2	0.873636
cg19949137	X	135407646	HTATSF1	0.873427
cg14132995	X	48654314	SLC35A2	0.873185
cg23066860	X	101854213	GPRASP2	0.872998
cg19011603	X	74410791	RP11-311P8.3	0.872853
cg17843048	X	46656524	PHF16	0.872529
cg21224759	X	71318060	PIN4	0.872266
cg13286902	X	100193436	CXorf34	0.872202
cg10894453	X	78509515	ITM2A	0.871962
cg01975392	X	37316018	LANCL3	0.871673
cg10801213	X	70067447	SLC7A3	0.871489
cg11505080	X	53095229	GPR173	0.870671
cg09406238	X	63532108	MTMR8	0.870642
cg20878850	X	66680410	AR	0.870072
cg11479591	X	153015370	MECP2	0.869657
cg11854877	X	153767738	F8A1	0.868478
cg14815778	X	152518489	FAM58A	0.868003
cg24054653	X	119647857	C1GALT1C1	0.867604
cg05961595	X	55043210	APEX2	0.866677
cg25591670	X	75309209	CXorf26	0.866458
cg25424556	X	55532208	USP51	0.865981
cg17718322	X	67570474	OPHN1	0.865568
cg19055639	X	100800794	ARMCX2	0.86525
cg06273903	X	118591941	UBE2A	0.864546
cg23279136	X	74292691	ABCB7	0.864436
cg10526888	X	77037893	DKFZp564K142	0.864049
cg21284636	X	71317734	PIN4	0.863972
cg19194595	X	46656828	PHF16	0.863318
cg19410841	X	118961691	NKAP	0.863181
cg14520448	X	48640150	PQBP1	0.862736
cg27063525	6	118103565	C6orf68	0.862512
cg13128531	X	119268412	ZBTB33	0.862421
cg00230685	X	17665760	SCML1	0.862236
cg06620254	X	70419771	NONO	0.862204
cg08800033	X	151750481	CETN2	0.861438
cg09928375	X	48699217	OTUD5	0.861372
cg08434396	X	146801470	FMR1	0.861265
cg02032561	X	134306127	ZNF449	0.861144
cg12901064	X	75308973	CXorf26	0.86099
cg20098118	X	47403713	UXT	0.860109
cg04533591	X	118810156	RPL39	0.86002
cg13183496	X	54226645	CXorf17	0.859682
cg09581098	X	118711138	SEPT6	0.859668
cg26035633	X	152712638	IDH3G	0.8594
cg12650780	X	80344705	SH3BGRL	0.859009
cg14986420	X	67635024	YIPF6	0.858712
cg16227684	X	153318056	GDI1	0.858407
cg03735049	X	54483343	RP1-112K5.2	0.858049
cg24511534	X	46581295	RP2	0.857689
cg25063710	X	79951406	BRWD3	0.857239
cg03157806	X	148521080	FAM11A	0.857009
cg11806565	X	71851420	PHKA1	0.857001
cg13741802	X	53466148	RIBC1	0.856331
cg18449462	X	77041800	COX7B	0.855446
cg10926623	X	152794259	L1CAM	0.855441
cg12431196	X	75564620	MAGEE1	0.854898
cg11661234	X	73751321	RNF12	0.854891
cg24522076	X	70232979	MLLT7	0.854839
cg01241836	X	48788290	TFE3	0.854711
cg02298008	X	154147098	RAB39B	0.854699
cg02649608	X	119268820	ZBTB33	0.854387
cg08695223	X	134895459	SLC9A6	0.854175
cg04872051	X	46318391	CHST7	0.853543
cg23137494	X	73556534	SLC16A2	0.852734
cg12064213	X	9942520	WWC3	0.852729
cg03575468	X	19272534	PDHA1	0.852601
cg17231524	X	134384171	MGC39606	0.852403
cg03464416	X	153280173	RPL10	0.85164
cg16523424	X	47326723	TIMP1	0.851549
cg24616736	X	48544657	HDAC6	0.85142
cg04967538	X	119263216	CXorf42	0.850972
cg24415468	X	84385735	ZNF6	0.850631
cg05397738	X	118253599	PGRMC1	0.850569
cg26461352	X	100490217	TIMM8A	0.8501
cg14321399	X	55760916	RRAGB	0.848459
cg23947872	X	149613021	MTMR1	0.847799
cg09018810	X	148394836	IDS	0.847374
cg04455999	X	119328866	FAM70A	0.846686
cg04297329	X	72351445	NAP1L2	0.846639
cg18695429	X	99961630	CSTF2	0.846209
cg08591489	X	118583511	CXorf56	0.845978
cg17552650	X	48844907	WDR45	0.845937
cg18780401	X	48700069	OTUD5	0.845453
cg18770944	X	55532949	USP51	0.845303
cg13658777	X	19271661	PDHA1	0.845218
cg12900739	X	55760794	RRAGB	0.845047
cg14260918	X	46191477	ZNF673	0.844422
cg21183872	X	117992534	LONRF3	0.844357
cg09086179	X	80263404	NSBP1	0.843562
cg07311845	X	154495930	TMLHE	0.842927
cg05254049	X	47364606	SYN1	0.841921
cg15636587	X	30581681	GK	0.841476
cg02132188	X	80264064	NSBP1	0.841429
cg14230133	X	148394960	IDS	0.841414
cg20371650	X	48818332	PRAF2	0.841142
cg12251508	X	48317941	RBM3	0.840523
cg01885202	X	18353378	CDKL5	0.840101
cg13771629	X	48264871	EBP	0.840046
cg25270201	X	9944045	WWC3	0.839156
cg12572939	X	153767650	F8A1	0.838553
cg19392138	X	134306835	ZNF449	0.838494
cg17571782	X	148430930	CXorf40A	0.835775
cg21978299	X	119621983	MCTS1	0.835762
cg15895359	X	67965338	EFNB1	0.835063
cg09347151	X	134383206	MGC39606	0.834625
cg01718602	X	85290555	DACH2	0.834096
cg15008991	X	46191807	ZNF673	0.83351
cg12517167	X	135790553	RBMX	0.833508
cg04222374	X	148430462	CXorf40A	0.833371
cg25893483	X	153951795	CXorf53	0.832619
cg04283377	X	47305292	ARAF	0.832533
cg02847500	X	139414850	SOX3	0.832082
cg12382941	X	99873203	SYTL4	0.83202
cg12691219	X	100764790	ARMCX3	0.830683
cg10560144	X	77246011	PGK1	0.830569
cg19740287	X	14801684	MOSPD2	0.830463
cg19206010	X	47403793	UXT	0.830321
cg22858728	X	153687343	MPP1	0.82996
cg23986186	X	70502270	TAF1	0.829767
cg16510657	X	100220606	TMEM35	0.829362
cg01079126	X	149612299	MTMR1	0.828583
cg26624294	X	151749895	CETN2	0.828523
cg18049750	X	17665226	SCML1	0.828296
cg03672021	X	153255852	FLNA	0.828242
cg21501064	X	118711917	SEPT6	0.828201
cg06657741	X	134895122	SLC9A6	0.827902
cg05935584	X	149902481	HMGB3	0.825984
cg26751631	X	73751020	RNF12	0.82564
cg13928116	X	147389745	AFF2	0.8256
cg15373633	X	85290130	DACH2	0.825313
cg06700462	X	18911927	PHKA2	0.82498
cg14105781	X	9393597	TBL1X	0.824745
cg13815872	X	46889834	NDUFB11	0.823776
cg27465531	X	21767633	MBTPS2	0.823042
cg10417559	X	48930299	LMO6	0.822935
cg15454483	X	70205329	SNX12	0.822822
cg10536534	X	119621795	MCTS1	0.822496
cg02326006	X	62891158	ARHGEF9	0.822345
cg12204574	X	150893428	GABRE	0.821975
cg15977272	X	67965634	EFNB1	0.821417
cg18799866	X	46503108	SLC9A7	0.820687
cg11764747	X	67966941	EFNB1	0.820595
cg07446846	X	152605556	SLC6A8	0.820467
cg23269489	X	128944922	BCORL1	0.819238
cg18653991	X	48661679	PIM2	0.818935
cg11648471	X	14800922	MOSPD2	0.818902
cg24139739	X	67965543	EFNB1	0.818867
cg05373692	X	74660100	ZDHHC15	0.818123
cg24340926	X	129132717	RAB33A	0.817931
cg18364820	X	40391693	CXorf38	0.817466
cg06428055	X	129071553	ELF4	0.81733
cg18244029	X	152642075	ABCD1	0.817203
cg15231886	X	128867544	UTP14A	0.816769
cg05494459	X	48219281	FTSJ1	0.815819
cg25456959	X	63362769	ASB12	0.81519
cg06731599	X	40325648	ATP6AP2	0.814933
cg19572242	X	152938984	IRAK1	0.814655
cg08846002	X	134304692	ZNF75	0.814634
cg17439480	X	118417070	LOC203427	0.814037
cg03465847	X	40479881	CRSP2	0.813611
cg26655138	X	129363768	RBMX2	0.813377
cg03122511	X	118961848	NKAP	0.813144
cg10839723	X	9392900	TBL1X	0.812646
cg00179446	X	118870975	UPF3B	0.811395
cg02492740	X	56607087	UBQLN2	0.810671
