# Supplementary material for: A Quantitative System for Discriminating Induced Pluripotent Stem Cells, Embryonic Stem Cells and Somatic Cells
Source: PLoS One. 2013 Feb 13;8(2):e56095. doi: 10.1371/journal.pone.0056095 (PMC3572019; doi:10.1371/journal.pone.0056095)
Supplement: Table S6 — Biomarkers for fetal and adult somatic cells. Please refer to Table S2. (XLSX) [file pone.0056095.s006.xlsx]

## Sheet: Table S6. markers.somatic.fetal
Table S6 biomarkers for fetal versus adult somatic cells
ID	rank	CHR	MAPINFO	UCSC_RefGene_Name
cg22124648	0.984698	1	27941866	FGR;FGR;FGR
cg23566793	0.98002	17	18134744	LLGL1
cg15560061	0.979269	19	8576679	ZNF414;ZNF414
cg25492583	0.978692	17	53923046
cg09945801	0.977905	8	30890139	PURG;WRN;PURG
cg14882946	0.977651	17	8219095	ARHGEF15
cg24612707	0.977315	7	128094774	C7orf68;C7orf68
cg13762244	0.977302	11	64951960	CAPN1
cg21245816	0.976981	5	43044675	LOC153684
cg23404330	0.976645	17	80251639
cg08350047	0.976157	16	50278722
cg14897563	0.976082	17	7806641	CHD3;CHD3;CHD3
cg04292941	0.975655	11	6518485	DNHD1;DNHD1
cg27317046	0.975423	14	74968209	LTBP2
cg09730302	0.975383	10	128595047	DOCK1
cg02984184	0.975051	11	35966322	LDLRAD3
cg15614119	0.974819	2	11925153	LPIN1
cg18583329	0.974809	14	74185740	C14orf43;C14orf43
cg21238609	0.974772	17	38472961	RARA
cg01874730	0.974438	16	57406425	CX3CL1;CX3CL1
cg05800416	0.974107	8	19460097	CSGALNACT1;CSGALNACT1;CSGALNACT1
cg20051715	0.973687	11	65639798	EFEMP2
cg25518824	0.973418	17	7819783	LOC284023
cg00531745	0.973267	6	34191048
cg27645228	0.972638	2	74663698	RTKN;RTKN;RTKN
cg11599981	0.97244	19	6475902	DENND1C
cg18786782	0.971979	3	13936527
cg14286208	0.971939	14	20903445	KLHL33
cg09965419	0.971879	6	30854186	DDR1;DDR1
cg01069159	0.971538	5	161275865	GABRA1;GABRA1;GABRA1;GABRA1;GABRA1
cg19442201	0.97152	15	40572550
cg21080562	0.971472	19	1112364	SBNO2;SBNO2
cg13989852	0.971183	15	68260324
cg13390326	0.971154	5	43034102
cg11746851	0.970871	9	129988279
cg25738176	0.970868	17	3848506	ATP2A3;ATP2A3;ATP2A3;ATP2A3;ATP2A3;ATP2A3;ATP2A3
cg02022224	0.970849	17	39967428	SC65
cg20427865	0.970552	16	57406353	CX3CL1
cg00408773	0.970491	1	47689193	TAL1
cg08370178	0.970462	5	43034043
cg20442078	0.970432	2	27531360	UCN
cg25693132	0.970426	3	51740741	GRM2;GRM2
cg23851027	0.969956	19	51857538	ETFB;ETFB
cg16491362	0.969918	1	19665070
cg02637537	0.969798	8	22447181	PDLIM2;PDLIM2;PDLIM2
cg14370752	0.969545	11	6518438	DNHD1;DNHD1
cg26687082	0.969103	6	31869120	ZBTB12
cg23263802	0.969034	14	74185398	C14orf43;C14orf43
cg23118561	0.968802	13	51565237
cg14218447	0.968303	3	113418004
cg01301319	0.968267	7	27153580	HOXA3;HOXA3;HOXA3;HOXA3
cg04221877	0.968244	1	25257515	RUNX3;RUNX3
cg04527918	0.968242	2	27531170	UCN
cg00679184	0.968125	14	75447722
cg05485462	0.96809	16	3062349	CLDN9
cg03065459	0.968086	16	3059773
cg05118960	0.968041	3	50359978	HYAL2;HYAL2
cg07482916	0.967939	17	7757646	KDM6B;TMEM88
cg13127506	0.967666	12	123757018	CDK2AP1
cg05812266	0.967623	6	29595194	GABBR1;GABBR1;GABBR1
cg13313598	0.967243	6	136672985	MAP7
cg14386312	0.967167	19	58740861	ZNF544
cg20598650	0.967013	20	45313200	TP53RK;SLC13A3
cg06795963	0.966895	17	40932359	WNK4
cg19458020	0.966708	17	38473119	RARA;RARA;RARA
cg03109209	0.966627	20	45313215	TP53RK;SLC13A3
cg09512548	0.966569	6	111983184	FYN;FYN;FYN
cg09912793	0.966479	12	9066382	PHC1
cg11914795	0.966448	10	63422555	C10orf107
cg06454226	0.966284	18	2572965	NDC80;METTL4
cg13581859	0.966248	6	33048706	HLA-DPB1
cg03029755	0.966247	17	76265444
cg04774469	0.966245	14	21562632	ZNF219;ZNF219;ZNF219
cg14916983	0.966158	15	40674883	C15orf23;C15orf23;C15orf23
cg04948014	0.966112	12	120241494	CIT
cg00934322	0.966096	6	30854109	DDR1;DDR1
cg06769918	0.966065	6	13015005	PHACTR1
cg17571335	0.965881	11	128559701
cg09220891	0.965738	16	89357741	ANKRD11
cg10982443	0.965726	14	20903611	KLHL33
cg15123573	0.965715	5	176827082
cg19590598	0.965553	2	127782813
cg18667086	0.965419	12	58133488	AGAP2;AGAP2
cg14621323	0.965335	5	176827161	PFN3;PFN3
cg00511334	0.965218	16	67918840	NRN1L
cg04822022	0.964954	20	35134740	DLGAP4;DLGAP4;DLGAP4
cg26194475	0.964945	10	94455895
cg25268435	0.964881	2	178119353	NFE2L2;NFE2L2;NFE2L2
cg21042919	0.964846	17	36621139	ARHGAP23
cg26875637	0.964814	1	112938339	CTTNBP2NL
cg11580525	0.964694	11	118022923	SCN4B;SCN4B
cg05347914	0.964558	17	38521067	GJD3
cg00428382	0.964543	4	124427390
cg24566261	0.964514	6	30854164	DDR1;DDR1
cg03829542	0.964441	11	67029374
cg16026647	0.964433	17	15689920	MEIS3P1
cg03731131	0.964368	19	44278274	KCNN4
cg02952809	0.964303	7	128094710	C7orf68;C7orf68
cg04002235	0.964254	11	128560443
cg09771226	0.964152	17	45786313	TBKBP1
cg19248557	0.964151	6	32407838	HLA-DRA
cg16656493	0.964123	6	42893167	PTCRA
cg16191087	0.964122	9	116225764	RGS3;RGS3
cg01775897	0.964033	14	73146637	DPF3
cg22169053	0.964032	1	32281460	SPOCD1
cg18530324	0.963881	18	46064992	KIAA0427;KIAA0427
cg16508883	0.963839	1	145092330
cg04399988	0.96383	14	24018055
cg21747271	0.963582	11	67250052	AIP
cg04163847	0.96322	1	59622594
cg02117656	0.96321	17	79614917	TSPAN10
cg09172260	0.963185	1	1536101
cg08126875	0.96318	6	125743207
cg02865595	0.963139	1	36771714	C1orf113;C1orf113
cg25599198	0.963123	17	3848156	ATP2A3;ATP2A3;ATP2A3;ATP2A3;ATP2A3;ATP2A3;ATP2A3
cg04842136	0.96299	6	31466821	MICB
cg03321196	0.962898	12	32192489
cg13626863	0.962895	10	71813912	H2AFY2
cg18892212	0.962865	16	31499991	SLC5A2
cg25521481	0.962846	6	43214396	TTBK1
cg27624319	0.96259	20	33147017	MAP1LC3A;MAP1LC3A
cg26156279	0.962554	10	103374643	FBXW4
cg14762670	0.962402	7	82073810	CACNA2D1
cg03009240	0.962297	19	3507867	FZR1
cg04818845	0.962294	1	6580167	PLEKHG5
cg15665203	0.962138	13	112282481
cg12700039	0.962039	17	77925938	TBC1D16
cg16260424	0.962035	1	145092576
cg23465427	0.961893	17	7111429	DLG4;DLG4
cg18594963	0.961678	17	1375253	MYO1C;MYO1C;MYO1C
cg22068093	0.961666	5	171284818
cg07043305	0.961654	4	207357	ZNF876P
cg15144153	0.96159	2	74663598	RTKN;RTKN;RTKN
cg04157161	0.961476	17	7906847	GUCY2D
cg02958126	0.961469	11	62370246	EML3;MTA2
cg19687230	0.961329	15	72490380	GRAMD2
cg14881601	0.961276	19	42905440
cg12677330	0.961253	1	47674509
cg23251761	0.961204	1	9750061	PIK3CD
cg10357060	0.961185	2	27124343	DPYSL5
cg11556846	0.961124	2	200468728
cg04905829	0.96111	12	58160911	CYP27B1;CYP27B1
cg05265607	0.961106	10	98900817	SLIT1
cg14778169	0.96101	7	82073751	CACNA2D1
cg03795847	0.960923	3	44596512	ZNF167;ZNF167
cg09890213	0.960855	12	52409033	GRASP
cg00501467	0.96083	6	13015202	PHACTR1
cg15708405	0.96079	20	23337156
cg08361238	0.960734	1	117452304	PTGFRN
cg07217824	0.960731	7	135665682
cg20780302	0.960571	17	80062106	CCDC57
cg08936785	0.960383	1	117452320	PTGFRN
cg13832201	0.960301	17	19282521	MAPK7;MAPK7;MAPK7;MAPK7
cg22595230	0.960287	20	3766560	CENPB
cg15046965	0.960228	17	19648718	ALDH3A1;ALDH3A1;ALDH3A1;ALDH3A1
cg10775991	0.960217	14	21905945	CHD8
cg06875179	0.960183	1	2238045	SKI
cg09296942	0.960167	4	99430524	TSPAN5
cg07187855	0.96001	6	30854161	DDR1;DDR1
cg09267427	0.959996	12	124953924	NCOR2;NCOR2
cg15107724	0.959995	1	36054124	TFAP2E
cg01510051	0.959894	19	56879262	ZNF542;ZNF542;ZNF542;ZNF542
cg10299976	0.959863	10	94455543
cg03102548	0.959826	6	26216654	HIST1H2AE;HIST1H2BG
cg21806242	0.959788	11	72532891	ATG16L2
cg07523753	0.959754	1	2979582	FLJ42875
cg20009327	0.959748	12	57869031	ARHGAP9;ARHGAP9;ARHGAP9
cg21663431	0.959709	19	10736355	SLC44A2;SLC44A2
cg02047547	0.959654	16	19126242	ITPRIPL2;ITPRIPL2
cg19827875	0.959644	1	201618284	NAV1
cg01803759	0.959556	1	27831295
cg15911153	0.959507	5	138730783	LOC389333;LOC389333
cg01070987	0.959373	3	149687002	PFN2;PFN2
cg04768479	0.959368	6	30095292
cg26097051	0.959304	12	120242090	CIT
cg22462726	0.959242	3	184209261
cg14522034	0.959061	21	46706759	POFUT2;POFUT2;LOC642852;POFUT2
cg02804819	0.95905	19	49238364	RASIP1
cg17942617	0.959019	5	81327376	ATG10;ATG10
cg00183886	0.958929	4	53524296	USP46
cg12893780	0.958905	6	33048752	HLA-DPB1
cg01294327	0.958868	19	2291373	LINGO3
cg26288449	0.958792	19	56048453	SBK2
cg08376583	0.958791	6	32222492
cg15901783	0.958768	13	77461426	KCTD12
cg16104837	0.95873	15	77320672	PSTPIP1
cg03143118	0.958681	6	42893093	PTCRA
cg02698900	0.958677	8	1094770
cg07889201	0.958628	20	2490030	ZNF343
cg11699265	0.958603	7	98990265	ARPC1B
cg09083945	0.958597	17	79069042	BAIAP2;BAIAP2;BAIAP2;BAIAP2
cg02308560	0.95852	19	1071176	HMHA1
cg06988349	0.958507	10	69991859	ATOH7
cg24158448	0.958399	14	69197846
cg13980799	0.958367	10	119000215	SLC18A2
cg21606036	0.958363	5	78985900	CMYA5
cg24302412	0.958341	6	29595196	GABBR1;GABBR1;GABBR1
cg18449062	0.958323	10	104679468	CNNM2;CNNM2;CNNM2
cg04149015	0.958257	16	31159854	PRSS36
cg23837220	0.958219	10	50143397	WDFY4
